# Supplementary material for: Double-Blind, Placebo-Controlled Trial of Cyproterone Acetate to Prevent Flare-Up Effect on Dogs Implanted With Deslorelin
Source: Front Vet Sci. 2021 Sep 29;8:714154. doi: 10.3389/fvets.2021.714154 (PMC8511793; doi:10.3389/fvets.2021.714154)
Supplement: Supplementary file 3 [file Data_Sheet_1.XLSX]

## Sheet: Sheet1
Subject	Lot	Investigator	Owner Name	Name of the dog	Dog age in months	Breed	testosterone D0	D1	D3	D5	D7	D10	URINE MARKING D0	D1	D3	D5	D7	D10	D14	D21	D28	MOUNTING D0	D1	D3	D5	D7	D10	D14	D21	D28	AGGR VS DOGS D0	D1	D3	D5	D7	D10	D14	D21	D28	AGGR VS HUMANS D0	D1	D3	D5	D7	D10	D14	D21	D28	RUNAWAY D0
1	A	SM	Machado	Locko	47	Rottweiler	7.48	11.85	12.24	9.8	6.57	4.86	YES	0	0	0	6	6	6	6	6	YES	0	0	0	0	0	6	8	8	YES	0	0	0	0	0	0	0	0	NO	NA	NA	NA	NA	NA	NA	NA	NA	NO
2	B	SM	Jacquet	Orios	13	American Staffordshire Terrier	9.01	10.62	11.04	8.56	3.41	0.92	NO	NA	NA	NA	NA	NA	NA	NA	NA	YES	0	10	10	10	10	10	10	5	YES	0	4	10	10	10	10	8	8	NO	NA	NA	NA	NA	NA	NA	NA	NA	NO
3	A	SM	Eymard	Oslo	15	Beauceron	2.34	5.61	9.99	7.83	4.22	1.54	YES	0	-2	2	2	2	2	2	2	YES	0	0	0	0	0	0	0	2	NO	NA	NA	NA	NA	NA	NA	NA	NA	NO	NA	NA	NA	NA	NA	NA	NA	NA	NO
4	B	SM	Boucherba	Garou	98	German Shepherd	2.17	3.41	2.63	0.86	0.72	0.26	YES	0	0	0	0	0	0	0	0	NO	NA	NA	NA	NA	NA	NA	NA	NA	YES	0	0	0	0	0	0	0	0	NO	NA	NA	NA	NA	NA	NA	NA	NA	NO
5	A	SM	Henry	Loupio	52	English Setter	7.8	7.04	8.91	6.85	4.62	2.05	YES	0	0	-3	-3	-3	2	8	8	NO	NA	NA	-3	-8	-8	-2	0	0	YES	0	0	0	0	0	0	0	7	NO	NA	NA	NA	NA	NA	NA	NA	NA	YES
6	B	SM	Durand	Folko	90	Beagle cross	9.28	8.65	8.04	2.82	4.68	1.2	YES	0	0	0	0	5	5	5	5	YES	0	0	5	5	5	5	5	5	YES	0	0	0	0	5	5	5	5	NO	NA	NA	NA	NA	NA	NA	NA	NA	YES
7	A	SM	Le Barillec	Memphis	18	Chihuahua cross	0.07	3.64	6.38	7.15	0.37	0.36	YES	-2	-3	5	5	10	9	9	9	NO	NA	NA	NA	NA	NA	NA	NA	NA	NO	NA	NA	NA	NA	NA	NA	NA	NA	NO	NA	NA	NA	NA	NA	NA	NA	NA	NO
8	B	SM	Pernet	Guest	104	Australian Shepherd	0.41	2.41	1.52	0.32	<0,05	<0,05	NO	NA	NA	NA	NA	NA	NA	NA	NA	YES	0	0	0	0	0	0	0	5	YES	0	0	0	0	0	0	0	0	NO	NA	NA	NA	NA	NA	NA	NA	NA	NO
9	A	SM	Piloz	Mounty	45	Jack Russel Terrier	5.96	5.52	9.33	3.27	4.14	0.96	YES	-5	0	0	0	0	5	5	5	YES	-5	-5	-1	-1	-1	5	5	5	YES	0	0	0	0	0	0	3	5	NO	NA	NA	NA	NA	NA	NA	NA	NA	YES
10	B	SM	Collet	Locky	58	Coton de Tuléar	1.08	3.73	7.93	1.06	1.08	1.59	YES	0	0	2	6	8	6	8	8	NO	NA	NA	NA	NA	NA	NA	NA	NA	YES	0	0	0	0	0	0	0	0	NO	NA	NA	NA	NA	NA	NA	NA	NA	NO
11	A	SM	Piloz	Scratch	11	Miniature Spitz	11.48	11.79	>13,50	8.12	7.93	0.23	YES	0	-3	-3	0	0	5	6	7	NO	NA	NA	NA	NA	NA	NA	NA	NA	NO	-2	0	0	0	0	0	0	0	NO	NA	NA	NA	NA	NA	NA	NA	NA	NO
12	B	NM	Hennebert	Nougat	32	French bouledogue	2.13	7.68	6.28	5.49	3.58	2.01	NO	NA	NA	NA	NA	NA	NA	NA	NA	YES	0	0	0	0	4	8	8	9	YES	0	1	1	2	4	8	8	9	NO	NA	NA	NA	NA	NA	NA	NA	NA	NO
13	A	JC	Poiuny Toplan	Naos	22	Setter x Australian Shepherd	3.54	2.93	4.65	4.61	1.54	1.53	YES	0	0	0	0	10	5	9	10	YES	0	0	0	10	0	5	10	10	YES	0	0	0	0	0	7	9	8	NO	NA	NA	NA	NA	NA	NA	NA	NA	NO
14	B	JC	Ferrier	Peps	8	Staffie	6.57	8.24	9.64	6.08	4.66	0.33	YES	0	5	10	10	10	10	6	10	YES	0	10	10	4	6	-5	10	10	YES	0	0	10	10	10	3	10	10	NO	NA	NA	NA	NA	NA	NA	NA	NA	YES
15	A	JC	Renault	Paco	8	Shih-tzu	0.6	1.91	2.23	2.78	1.31	0.33	YES	0	-3	2	8	6	3	5	10	YES	0	-4	10	8	0	6	6	10	NO	NA	NA	NA	NA	NA	NA	NA	NA	NO	NA	NA	NA	NA	NA	NA	NA	NA	NO
16	B	JC	Le Gonidec	Lewis	51	Bernese Mountain Dog	2.12	4.24	4.99	4.03	1.47	0.56	YES	10	10	10	10	10	10	6	10	YES	10	10	10	10	10	10	2	8	NO	NA	NA	NA	NA	NA	NA	NA	NA	NO	NA	NA	NA	NA	NA	NA	NA	NA	YES
17	A	JC	Proal	Horus	90	Weimaraner	1.77	2.18	1.77	2.33	2.28	2.53	NO	NA	NA	NA	NA	NA	NA	NA	NA	YES	0	0	5	10	10	10	10	10	NO	NA	NA	NA	NA	NA	NA	NA	NA	NO	NA	NA	NA	NA	NA	NA	NA	NA	YES
18	B	JC	Ligero	Milan	37	Yorkshire Terrier	3.62	2.95	1.31	2.58	1.05	0.89	YES	0	0	0	0	0	0	0	0	YES	0	10	10	10	10	0	0	10	NO	NA	NA	NA	NA	NA	NA	NA	NA	NO	NA	NA	NA	NA	NA	NA	NA	NA	YES
		Completed pharmacovigilance file for these dogs					1 ng/ml = 3,5 nmol/l
							1,4 ng/ml to 4,3 ng/ml : normal range
							> 7 ng/ml : too high
[truncated: 14 more columns]
